# Supplementary material for: SARS-CoV-2 variants reveal features critical for replication in primary human cells
Source: PLoS Biol. 2021 Mar 24;19(3):e3001006. doi: 10.1371/journal.pbio.3001006 (PMC8021179; doi:10.1371/journal.pbio.3001006)
Supplement: S1 Data — (XLSX) [file pbio.3001006.s014.xlsx]

## Sheet: Fig 1A
	date	# cases
	24-Feb-2020	1
	25-Feb-2020	1
	26-Feb-2020	10
	27-Feb-2020	10
	28-Feb-2020	10
	29-Feb-2020	13
	1-Mar-2020	11
	2-Mar-2020	31
	3-Mar-2020	33
	4-Mar-2020	61
	5-Mar-2020	62
	6-Mar-2020	73
	7-Mar-2020	49
	8-Mar-2020	69
	9-Mar-2020	192
	10-Mar-2020	212
	11-Mar-2020	334
	12-Mar-2020	357
	13-Mar-2020	433
	14-Mar-2020	420
	15-Mar-2020	328
	16-Mar-2020	1063
	17-Mar-2020	1087
	18-Mar-2020	1214
	19-Mar-2020	835
	20-Mar-2020	1147
	21-Mar-2020	693
	22-Mar-2020	547
	23-Mar-2020	1464
	24-Mar-2020	1244
	25-Mar-2020	1071
	26-Mar-2020	1118
	27-Mar-2020	1308
	28-Mar-2020	723
	29-Mar-2020	433
	30-Mar-2020	1310
	31-Mar-2020	1137
	1-Apr-2020	1016
	2-Apr-2020	878
	3-Apr-2020	928
	4-Apr-2020	486
	5-Apr-2020	281
	6-Apr-2020	925
	7-Apr-2020	716
	8-Apr-2020	613
	9-Apr-2020	559
	10-Apr-2020	309
	11-Apr-2020	263
	12-Apr-2020	219
	13-Apr-2020	245
	14-Apr-2020	425
	15-Apr-2020	329
	16-Apr-2020	321
	17-Apr-2020	291
	18-Apr-2020	144
	19-Apr-2020	86
	20-Apr-2020	278
	21-Apr-2020	214
	22-Apr-2020	158
	23-Apr-2020	208
	24-Apr-2020	167
	25-Apr-2020	87
	26-Apr-2020	61
	27-Apr-2020	173
	28-Apr-2020	153
	29-Apr-2020	119
	30-Apr-2020	101
	1-May-2020	83
	2-May-2020	47
	3-May-2020	22
	4-May-2020	90
	5-May-2020	72
	6-May-2020	79
	7-May-2020	46
	8-May-2020	59
	9-May-2020	39
	10-May-2020	15
	11-May-2020	46
	12-May-2020	42
	13-May-2020	36
	14-May-2020	37
	15-May-2020	41
	16-May-2020	15
	17-May-2020	12
	18-May-2020	34
	19-May-2020	36
	20-May-2020	29
	21-May-2020	11
	22-May-2020	19
	23-May-2020	14
	24-May-2020	10
	25-May-2020	15
	26-May-2020	18
	27-May-2020	24
	28-May-2020	31
	29-May-2020	21
	30-May-2020	10
	31-May-2020	7

## Sheet: Fig 1B
	see also S1 Table
	Ct range	success rate %
	15-17.5	100
	17.5-20	53.8462
	20-22.5	83.3333
	22.5-25	0
	25-27.5	0
	27.5-30	12.5
	30-32.5	0
	32.5-35	0
	35-37.5	0
	37.5-40	0

## Sheet: Fig 1D
	plaque size mm2
	BavPat1	IMV1	IMV2	IMV3	IMV4	IMV5	IMV6	IMV7	IMV8	IMV9	IMV10	IMV11	IMV12	IMV13	IMV14
	2.934	3.577	2.264	2.141	0.806	1.724	1.753	1.845	2.116	1.412	1.637	1.225	1.17	1.556	3.124
	5.586	3.927	1.815	2.167	1.272	2.378	2.198	1.635	1.335	2.204	2.105	1.9	3.31	2.93	4.619
	3.788	2.933	2.297	1.657	0.973	2.296	2.914	2.313	0.955	1.589	2.001	1.244	3.587	1.831	1.962
	4.881	2.221	1.748	1.159	0.967	1.003	3.223	2.449	1.669	1.392	1.189	2.402	1.535	2.171	2.721
	5.088	3.803	1.671	1.212	1.098	2.534	1.89	2.519	2.156	1.258	3.984	1.556	2.419	2.487	3.135
	6.097	3.561	1.232	2.496	0.931	1.526	1.572	1.871	0.836	1.469	3.38	1.534	2.937	4.457	3.152
	1.675	4.425	1.411	1.789	1.02	2.79	1.512	1.736	2.193	1.924	3.719	1.176	1.154	4.759	3.447
	4.952	3.867	1.425	1.354	0.983	4.083	3.203	2.264	1.041	2.104	1.911	1.003	1.661	3.363	2.096
	2.378	2.876	2.49	1.926	1.104	3.135	1.585	2.777	1.074	3.573	2.704	1.762	10.187	2.58	2.34
	2.769	2.724	2.304	1.931	1.147	2.254	2.367	2.052	1.56	2.883	3.293	1.45	3.251	3.48	4.054
	3.678	2.251	1.474	2.666	0.959	2.274	2.087	0.723	2.032	0.942	2.758	1.498	3.241	2.994	2.857
	2.011	3.496	2.417	2.531	1.168	2.177	2.289	2.184	2.076	4.737	3.516	1.45	5.351	2.848	3.818
	5.852	4.223	3.241	2.311	0.909	2.022	2.706	1.808	1.797	2.696	3.617	1.092	3.469	2.303	1.866
	3.519	1.903	3.449	1.988	0.736	2.678	1.877	1.737	1.654	2.056	3.686	1.123	4.92	3.986	1.83
	3.125	4.427	3.11	1.11	0.662	1.457	2.081	1.954	2.906	3.084	3.491	1.149	4.245	4.427	2.631
	2.391	1.791	2.774	1.78	0.944	1.523	2.049	2.106		3.14	4.205	0.93	4.523	3.03	2.283
	3.42	3.703	2.79	1.606	1.168	1.797	2.058	1.849		2.309	3.45	1.27	4.634	2.328	3.067
	7.235	3.687	2.092	1.899	0.806	1.647	1.565	2.193		2.134	4.134	1.21	2.317	1.725	2.93
	5.797	1.77	3.121	1.942	0.823	2.177	2.107	2.552		2.12	4.596	1.331	1.927	3.535	2.753
	6.552	2.335	1.594	2.189	1.02	2.315	2.285	1.795		2.238	3.234	1.555	3.109	2.65	3.691
	6.219	2.923	1.337	2.997	0.833	3.462	1.894	2.11		1.842	2.665	1.207	4.355	3.617	3.265
	1.445	2.163	2.831	2.998	0.922	2.085	2.244	1.834		2.294	2.939	1.542	6.432	1.37	1.116
	4.765	3.139	1.68	1.983	1.213	2.807	1.203	2.167		4.429	2.205	1.782	5.167	2.081	5.075
	1.544	2.784	1.369	1.48	0.839	2.338	2.175			4.23	3.092	1.692	6.275	2.211	2.631
	4.269	4.921	0.236	2.506	0.824	4.24	1.732			4.677	1.389	1.962	5.833	3.083	2.211
	5.184	3.613	2.769	2.728	0.552	3.347	2.499			3.125	3.135	1.653	5.388	1.587	3.11
	3.65	3.433	1.852	2.944	0.696	2.418	0.821			3.508	2.427	2.216	1.238	2.741	2.902
		3.377	2.496	4.027	1.231	2.741	2.513			3.024	2.842	1.905			3.298
		3.665	2.331	2.187	0.879	3.583	1.582			4.529	4.002	2.153			3.3
		4.206	3.617	2.422	1.104	4.491	3.133			2.698	2.189	1.685			3.61
		4.552	3.952	1.95	1.007	2.151	2.839			3.854	3.178	1.362			3.249
		3.423		1.645	0.77	4.192	2.974			2.088	2.989	1.847			3.356
				1.462	1.095	3.239	1.374			3.145	4.573	2.289			3.569
				2.18	0.853		1.718			1.839	3.065	1.987			2.02
				2.049	0.595		1.712			6.466	4.593	1.473			4.781
				2.276	0.744					3.341	3.316	1.123			1.572
				2.179	0.979					3.526	4.588	1.358
				2.187	0.857					4.763	3.566	1.835
				1.924	0.809					3.495	4.332	1.762
					1.044					3.135	2.864	0.758
					1.4					2.567	3.563	1.044
					0.862					2.282		1.347
					0.843					4.176		1.866
					0.612					3.369		3.075
					1.115					2.724		2.211
					1.321					2.535		2.756
					0.879					2.604		2.449
					1.032					2.352		0.777
					0.623					1.967		1.984
					0.708					1.409		1.837
					1.465							2.851
					0.632							2.678
					0.984							2.178
					1.572							1.633
					1.625							2.202
					0.881							2.533
					0.647							2.995
					0.805							2.954
					1.143							2.831
					1.295							1.857
					0.909							2.314
					1.123							2.199
					1.318							1.805
					1.183
					0.761
					0.731
					0.828
					1.219
					1.154
					1.39
					1.5
					0.612
					0.828
					0.802
					1.349
					1.26
					1.174
					1.255
					0.879
					1.119
					0.959
					0.67
					0.685
					0.562
					1.055
					0.416
					1.229
					1.056
					0.957
					1.142
					0.786
					1.119
					0.644
					0.699
					0.749
					0.487
					0.666
					0.931
					0.632
					0.895
					0.841
					0.739
					0.58
					0.842
					0.802
					0.812
					0.569
					0.55
					0.467
					0.898
					0.629
					0.617
					0.716
					0.637
mean	4.10385	3.30309	2.2319	2.102	0.922965	2.57224	2.10669	2.02057	1.69333	2.82514	3.17371	1.77503	3.83833	2.81963	2.98447
standard deviation	1.65838	0.847675	0.824789	0.574336	0.254473	0.870436	0.581464	0.412157	0.574605	1.11609	0.882223	0.576683	2.03572	0.917011	0.876213

## Sheet: Fig 1E
		IMV1			IMV2			IMV3			IMV4			IMV5			IMV6			IMV7			IMV8			IMV9			IMV10			IMV11			IMV12			IMV13			IMV14			BavPat1
		R1	R2	R3	R1	R2	R3	R1	R2	R3	R1	R2	R3	R1	R2	R3	R1	R2	R3	R1	R2	R3	R1	R2	R3	R1	R2	R3	R1	R2	R3	R1	R2	R3	R1	R2	R3	R1	R2	R3	R1	R2	R3	R1	R2	R3
PFU/mL	inoculum	3800	3900	5100	6400	7300	4900	3100	2600	2400	3300	3300	3800	4100	5100	3400	5200	5700	3300	5600	6600	6100	3100	3400	2800	5000	6300	5600	3200	4400	4400	3100	NA	3200	3100	3200	3600	4800	6000	4400	NA	4300	2800	4900	4400	5400
	8hpi	100	99	99	99	200	99	99	99	99	99	200	200	99	99	100	99	800	99	99	99	99	99	99	100	99	99	99	99	99	99	99	NA	100	99	99	100	200	99	99	NA	99	99	99	100	200
	24hpi	1300	2200	8000	600	2900	8000	15000	3600	1500	4900	20000	28000	14000	5600	38000	33000	39000	80000	41000	3700	80000	2500	600	1800	2800	400	1500	47000	14000	150000	6000	NA	30000	38000	18000	100000	13000	1900	10000	NA	99	1300	170000	250000	100000
	48hpi	140000	600000	320000	12000	70000	50000	290000	170000	110000	1600000	1800000	1200000	2100000	2500000	3300000	2600000	3000000	1600000	500000	130000	2000000	14000	2900	20000	17000	1500	27000	2600000	280000	3200000	710000	NA	1800000	1800000	250000	2600000	380000	90000	290000	NA	16000	100000	7000000	9000000	4600000
	72hpi	2500000	3600000	2800000	170000	440000	400000	1600000	2000000	500000	390000	340000	330000	3500000	2400000	770000	870000	550000	1500000	2500000	160000	2400000	110000	26000	150000	100000	38000	80000	3200000	4400000	3400000	650000	NA	1100000	3800000	5100000	2000000	9000000	1200000	3600000	NA	90000	420000	9000000	3200000	2700000
mean	inoculum	4266.67			6200			2700			3466.67			4200			4733.33			6100			3100			5633.33			4000			3150			3300			5066.67			3550			4900
	8hpi	99.3333			132.667			99			166.333			99.3333			332.667			99			99.3333			99			99			99.5			99.3333			132.667			99			133
	24hpi	3833.33			3833.33			6700			17633.3			19200			50666.7			41566.7			1633.33			1566.67			70333.3			18000			52000			8300			699.5			173333
	48hpi	353333			44000			190000			1.53333e+06			2.63333e+06			2400000			876667			12300			15166.7			2.02667e+06			1255000			1550000			253333			58000			6.86667e+06
	72hpi	2.96667e+06			336667			1.36667e+06			353333			2.22333e+06			973333			1.68667e+06			95333.3			72666.7			3.66667e+06			875000			3.63333e+06			4600000			255000			4.96667e+06
standard deviation	inoculum	723.418			1212.44			360.555			288.675			854.4			1266.23			500			300			650.641			692.82			70.7107			264.575			832.666			1060.66			500
	8hpi	0.57735			58.3124			0			58.3124			0.57735			404.723			0			0.57735			0			0			0.707107			0.57735			58.3124			0			58.0259
	24hpi	3636.39			3787.26			7264.3			11730.4			16814.3			25579.9			38153.2			960.902			1201.39			70938.9			16970.6			42755.1			5741.95			849.235			75055.5
	48hpi	231805			29461.8			91651.5			305505			611010			721110			990269			8675.83			12848.5			1.54212e+06			770746			1.19478e+06			148436			59397			2.20303e+06
	72hpi	568624			145717			776745			32145.5			1.37355e+06			483356			1.32308e+06			63287.7			31643.9			642910			318198			1.55671e+06			3.995e+06			233345			3.5019e+06

## Sheet: Fig 1F
		IMV1			IMV2			IMV3			IMV4			IMV5			IMV6			IMV7			IMV8			IMV9			IMV10			IMV11			IMV12			IMV13			IMV14			BavPat1
		R1	R2	R3	R1	R2	R3	R1	R2	R3	R1	R2	R3	R1	R2	R3	R1	R2	R3	R1	R2	R3	R1	R2	R3	R1	R2	R3	R1	R2	R3	R1	R2	R3	R1	R2	R3	R1	R2	R3	R1	R2	R3	R1	R2	R3
AUC	8-72hpi	1391350	2402250	1728050	97650	293000	258050	1105050	1173650	361550	1799950	1990100	1393100	3864050	3705650	3723050	3068050	3314400	2430050	1791050	213750	3280050	71550	16550	96850	69850	20950	68550	4247050	2494050	5050050	1041050	NA	2380050	3738050	2818050	3700050	4893100	691950	2100050	NA	61149	311350	11670050	10850050	6050100
	mean	1840550			216233			880083			1.72772e+06			3764250			2937500			1.76162e+06			61650			53116.7			3.93038e+06			1710550			3.41872e+06			2561700			186250			9523400
	standard deviation	514754			104172			450371			304984			86866.1			456400			1.53336e+06			41055.2			27864.7			1.30709e+06			946816			520539			2.13828e+06			176919			3.03578e+06
AUC rel. to inoculum		366.145	615.962	338.833	15.2578	40.137	52.6633	356.468	451.404	150.646	545.439	603.061	366.605	942.451	726.598	1095.01	590.01	581.474	736.379	319.83	32.3864	537.713	23.0806	4.86765	34.5893	13.97	3.3254	12.2411	1327.2	566.83	1147.74	335.823	0.0958065	743.766	1205.82	880.641	1027.79	1019.4	115.325	477.284	NA	14.2207	111.196	2381.64	2465.92	1120.39
	mean	440.313			36.0194			319.506			505.035			921.355			635.954			296.643			20.8459			9.84549			1013.92			359.895			1038.08			537.335			62.7086			1989.32
	standard deviation	152.728			19.0396			153.748			123.297			185.112			87.0751			253.46			14.9863			5.71236			397.457			372.419			162.835			455.017			68.5722			753.693

## Sheet: Fig 2B
BEpC		IMV1			IMV2			IMV3			IMV4			IMV5			IMV6			IMV7			IMV8			IMV9			IMV10			IMV11			IMV12			IMV13			IMV14			BavPat1
donor 1		R1	R2	R3	R1	R2	R3	R1	R2	R3	R1	R2	R3	R1	R2	R3	R1	R2	R3	R1	R2	R3	R1	R2	R3	R1	R2	R3	R1	R2	R3	R1	R2	R3	R1	R2	R3	R1	R2	R3	R1	R2	R3	R1	R2	R3
PFU/mL	inoculum	52000	48000	510000	62000	61000	55000	32000	33000	NA	58000	53000	23000	39000	51000	52000	60000	35000	42000	41000	74000	61000	27000	43000	24000	61000	64000	47000	26000	32000	52000	41000	37000	34000	39000	34000	26000	55000	46000	46000	63000	53000	34000	57000	52000	30000
	8hpi	100	300	100	1000	900	300	100	500	NA	500	300	200	400	500	300	99	99	100	1500	1400	2000	100	100	800	1000	2500	900	400	1500	2700	100	500	100	500	600	2400	400	1400	2200	700	1000	1600	700	1600	1800
	24hpi	4800	110000	3000	63000	17000	14000	42000	30000	NA	100	99	99	4300	4500	300	99	99	99	290000	180000	3800	39000	1800	400	210000	84000	1000	460000	110000	1500	12000	700	4300	36000	58000	99	22000	15000	99	2500	1100	100	32000	310000	3100
	48hpi	32000	370000	410000	1800000	390000	1300000	340000	470000	NA	99	99	99	450000	320000	6000	99	99	99	5200000	3900000	120000	1200000	13000	39000	7300000	1100000	44000	20000000	1800000	490000	57000	3900	600	2700000	560000	110000	620000	43000	230000	3100	1100	99	520000	7600000	330000
	72hpi	430000	1300000	2400000	5500000	2900000	20000000	420000	230000	NA	99	99	99	5100000	1500000	64000	99	99	99	21000000	31000000	2200000	620000	25000	170000	5700000	19000000	2000000	5600000	20000000	9000000	250000	3300	3900	5100000	35000000	3000000	1500000	1100000	4500000	3200	2900	99	5100000	34000000	6100000
mean	inoculum	203333			59333.3			32500			44666.7			47333.3			45666.7			58666.7			31333.3			57333.3			36666.7			37333.3			33000			49000			50000			46333.3
	8hpi	166.667			733.333			300			333.333			400			99.3333			1633.33			333.333			1466.67			1533.33			233.333			1166.67			1333.33			1100			1366.67
	24hpi	39266.7			31333.3			36000			99.3333			3033.33			99			157933			13733.3			98333.3			190500			5666.67			31366.3			12366.3			1233.33			115033
	48hpi	270667			1.16333e+06			405000			99			258667			99			3.07333e+06			417333			2.81467e+06			7430000			20500			1.12333e+06			297667			1433			2.81667e+06
	72hpi	1.37667e+06			9.46667e+06			325000			99			2.22133e+06			99			1.80667e+07			271667			8900000			1.15333e+07			85733.3			1.43667e+07			2.36667e+06			2066.33			1.50667e+07
standard deviation	inoculum	265589			3785.94			707.107			18929.7			7234.18			12897			16623.3			10214.4			9073.77			13613.7			3511.88			6557.44			5196.15			14730.9			14364.3
	8hpi	115.47			378.594			282.843			152.753			100			0.57735			321.455			404.145			896.289			1150.36			230.94			1069.27			901.85			458.258			585.947
	24hpi	61263.5			27465.1			8485.28			0.57735			2369.25			0			144370			21892.8			105235			239616			5772.64			29227.3			11185.5			1205.54			169463
	48hpi	207657			714866			91923.9			0			228266			0			2.63896e+06			677934			3.92013e+06			1.09056e+07			31653			1.38385e+06			294391			1527.96			4.14358e+06
	72hpi	987235			9.2143e+06			134350			0			2.59433e+06			0			1.46224e+07			310255			8.94036e+06			7.52684e+06			142259			1.78998e+07			1.85831e+06			1710.35			1.64044e+07

## Sheet: Fig 2C
BEpC		IMV1			IMV2			IMV3			IMV4			IMV5			IMV6			IMV7			IMV8			IMV9			IMV10			IMV11			IMV12			IMV13			IMV14			BavPat1
donor 1		R1	R2	R3	R1	R2	R3	R1	R2	R3	R1	R2	R3	R1	R2	R3	R1	R2	R3	R1	R2	R3	R1	R2	R3	R1	R2	R3	R1	R2	R3	R1	R2	R3	R1	R2	R3	R1	R2	R3	R1	R2	R3	R1	R2	R3
AUC	8-72hpi	251850	1130150	1613050	4613500	1857450	11314150	592050	615250	NA	498.5	397.5	347.5	3004500	1074750	38450	297	297	297.5	15990750	19580700	1224800	1549050	27350	124800	10360500	10685250	1045450	23260200	11910750	4992850	194050	6500	6900	5286250	18118300	1611299	1392200	608700	2481199	7550	4150	1049	3102350	24910800	3384000
	mean	998350			5.92837e+06			603650			414.5			1.37257e+06			297.167			1.22654e+07			567067			7.36373e+06			1.33879e+07			69150			8.33862e+06			1494033			4249.67			1.04657e+07
	standard deviation	690105			4.86353e+06			16404.9			76.922			1.50529e+06			0.288675			9.72848e+06			851817			5.4742e+06			9.22283e+06			108167			8.66649e+06			940394			3251.65			1.25106e+07
AUC rel. to inoculum		4.84327	23.5448	3.16284	74.4113	30.45	205.712	18.5016	18.6439	NA	0.00859483	0.0075	0.0151087	77.0385	21.0735	0.739423	0.00495	0.00848571	0.00708333	390.018	264.604	20.0787	57.3722	0.636047	5.2	169.844	166.957	22.2436	894.623	372.211	96.0163	4.73293	0.175676	0.202941	135.545	532.891	61.973	25.3127	13.2326	53.9391	0.119841	0.0783019	0.0308529	54.4272	479.054	112.8
	mean	10.517			103.524			18.5728			0.0104012			32.9505			0.00683968			224.9			21.0694			119.682			454.283			1.70385			243.47			30.8281			0.076332			215.427
	standard deviation	11.3137			91.1858			0.100676			0.00411342			39.5118			0.00178041			188.139			31.5219			84.3961			405.58			2.62329			253.331			20.9062			0.0445269			230.166

## Sheet: Fig 3A
	AUC rel. to inoculum rel. to BavPat1
		BEpC	Vero
	IMV1	0.021737	0.221954
	IMV2	0.442345	0.017945
	IMV3	0.082229	0.167712
	IMV4	4.11e-05	0.256427
	IMV5	0.128378	0.46114
	IMV6	2.88e-05	0.319312
	IMV7	0.925583	0.148589
	IMV8	0.080122	0.010232
	IMV9	0.568611	0.004851
	IMV10	1.61647	0.505567
	IMV11	0.0082	0.279402
	IMV12	1.11868	0.533032
	IMV13	0.134986	0.260142
	IMV14	0.000376	0.026994
	BavPat1	1	1

## Sheet: Fig 3B
		Q57H/T85I	Orf 3a/nsp2 reference
	worldwide	20.346	79.653
	patient samples	21.428	78.571
	P2 (Vero)	21.428	78.571
	P3 (Vero)	21.428	78.571

## Sheet: Fig 3C
		E V5G/A or S6W	E reference
	worldwide	0.003	99.997
	patient samples	0	100
	P2 (Vero)	7.143	92.857
	P3 (Vero)	21.428	78.571

[truncated: 20 more sheets: Fig 3D, Fig 3E, Fig 3F, Fig 4B, Fig 4C, Fig 4D, Fig 4E, Fig 4F, Fig 4G, Fig 4H, Fig 4I, S2A Fig, S2B Fig, S3A Fig, S3C Fig, S4A Fig, S4B Fig, S4C Fig, S4D Fig, S4E Fig]
